# Supplementary material for: Coordination Chemistry of Mixed-Donor Pyridine-Containing Macrocyclic Ligands: From Optical to Redox Chemosensors for Heavy Metal Ions
Source: Molecules. 2024 Dec 31;30(1):130. doi: 10.3390/molecules30010130 (PMC11722060; doi:10.3390/molecules30010130)
Supplement: Supplementary file 1 [file molecules-30-00130-s001.zip]

Archive with 1 entries (1 files):
- molecules-3373726-supplementary.pdf
